# Supplementary material for: Can Epigenetics Predict Drug Efficiency in Mental Disorders?
Source: Cells. 2023 Apr 17;12(8):1173. doi: 10.3390/cells12081173 (PMC10136455; doi:10.3390/cells12081173)
Supplement: Supplementary file 1 [file cells-12-01173-s001.zip]

Archive with 1 entries (1 files):
- cells-2222511-supplementary.pdf
